# Supplementary material for: ﻿New species and new records of Monohelea Kieffer (Diptera, Ceratopogonidae) from Brazil
Source: Zookeys. 2022 Dec 19;1136:175–85. doi: 10.3897/zookeys.1136.86680 (PMC9836651; doi:10.3897/zookeys.1136.86680)
Supplement: XML Treatment for Monohelea capixaba [file zookeys.1136.86680-treatment1.xml]

<!DOCTYPE tp:taxon-treatment
  PUBLIC "-//TaxonX//DTD Taxonomic Treatment Publishing DTD v0 20100105//EN" "tax-treatment-NSO.dtd">
<tp:taxon-treatment xmlns:tp="http://www.plazi.org/taxpub"><tp:treatment-meta><kwd-group><label>Taxon classification</label><kwd>
              <named-content content-type="kingdom">Animalia</named-content>
            </kwd><kwd>
              <named-content content-type="order">Diptera</named-content>
            </kwd><kwd>
              <named-content content-type="family">Ceratopogonidae</named-content>
            </kwd></kwd-group><mixed-citation publication-type="journal"><person-group><name><surname>Alves Santarém</surname><given-names>Maria Clara</given-names></name><name><surname>Aragão Cardoso</surname><given-names>Erick</given-names></name><name><surname>de Souza Pinto</surname><given-names>Israel</given-names></name><name><surname>Felippe-Bauer</surname><given-names>Maria Luiza</given-names></name></person-group><article-title>﻿New species and new records of <italic><tp:taxon-name><tp:taxon-name-part taxon-name-part-type="genus" reg="Monohelea">Monohelea</tp:taxon-name-part></tp:taxon-name></italic> Kieffer (<tp:taxon-name><tp:taxon-name-part taxon-name-part-type="order">Diptera</tp:taxon-name-part></tp:taxon-name>, <tp:taxon-name><tp:taxon-name-part taxon-name-part-type="family">Ceratopogonidae</tp:taxon-name-part></tp:taxon-name>) from Brazil</article-title><source>Zookeys</source><day>19</day><month>12</month><year>2022</year><volume>1136</volume><fpage>175</fpage><lpage>185</lpage><pub-id pub-id-type="doi">10.3897/zookeys.1136.86680</pub-id></mixed-citation></tp:treatment-meta><tp:nomenclature><label>﻿</label><tp:taxon-name>
            <object-id xmlns:xlink="http://www.w3.org/1999/xlink" content-type="arpha" xlink:type="simple">ACF44B67-F53D-5017-B313-66BE67A70783</object-id>
            <tp:taxon-name-part taxon-name-part-type="genus" reg="Monohelea">Monohelea</tp:taxon-name-part>
            <tp:taxon-name-part taxon-name-part-type="species" reg="capixaba">capixaba</tp:taxon-name-part>
            <object-id xmlns:xlink="http://www.w3.org/1999/xlink" content-type="zoobank" xlink:type="simple">https://zoobank.org/B4C144D5-2EF4-42CF-876D-8860EC777758</object-id>
          </tp:taxon-name><tp:taxon-authority>Santarém &amp; Felippe-Bauer</tp:taxon-authority><tp:taxon-status xmlns:xlink="http://www.w3.org/1999/xlink" xlink:type="simple">sp. nov.</tp:taxon-status><xref ref-type="fig" rid="F1">Figs 1</xref><xref ref-type="fig" rid="F2">, 2</xref></tp:nomenclature><tp:treatment-sec sec-type="Holotype" id="SECID0EIIAC"><title>Holotype.</title><p><bold>Male</bold>, on microscope slide, labeled “Holotype <italic><tp:taxon-name><tp:taxon-name-part taxon-name-part-type="genus" reg="Monohelea">Monohelea</tp:taxon-name-part><tp:taxon-name-part taxon-name-part-type="species" reg="capixaba">capixaba</tp:taxon-name-part></tp:taxon-name></italic> Santarém and Felippe-Bauer”, “São Luiz de Baixo, Pancas, Espírito Santo, BRASIL, <named-content xmlns:xlink="http://www.w3.org/1999/xlink" content-type="dwc:verbatimCoordinates" xlink:type="simple"><named-content content-type="geo-json" specific-use="{&#34;type&#34;:&#34;Point&#34;,&#34;coordinates&#34;:[-40.820486,-19.209564]}" id="NCID0E5IAC" xlink:type="simple">19° 12'34.43"S, 40°49’13.75"W</named-content></named-content>, 14.XII.2010, CDC light trap, mata, Pinto, I.S. [leg.]” (<abbrev xmlns:xlink="http://www.w3.org/1999/xlink" xlink:title="Ceratopogonidae Collection of Fundação Oswaldo Cruz" id="ABBRID0EDJAC" xlink:type="simple">CCER</abbrev>#3699).</p></tp:treatment-sec><tp:treatment-sec sec-type="diagnosis" id="SECID0EHJAC"><title>Diagnosis.</title><p><bold>Male adult</bold>: The only Neotropical species of <italic><tp:taxon-name><tp:taxon-name-part taxon-name-part-type="genus" reg="Monohelea">Monohelea</tp:taxon-name-part></tp:taxon-name></italic> with legs yellowish, hind femur with basal brown band, mesal brown stripe and subapical ventral brown spot; parameres triangular, greatly expanded at single base, tapering distally, with apical portion simple and pointed apex. Female adult: unknown.</p></tp:treatment-sec><tp:treatment-sec sec-type="description" id="SECID0EWJAC"><title>Description.</title><p><bold>Male.</bold> Head (Fig. <xref ref-type="fig" rid="F1">1C</xref>): eyes separated medially by a distance of 2 ommatidia. Antenna (Fig. <xref ref-type="fig" rid="F1">1B</xref>) brown; antennal ratio 0.95. Palpus pale brown, short; 3<sup>rd</sup> segment with small, shallow sensory pit, 5<sup>th</sup> segment darker, palpal ratio 1.29.</p><fig id="F1" position="float" orientation="portrait"><object-id xmlns:xlink="http://www.w3.org/1999/xlink" content-type="doi" xlink:type="simple">10.3897/zookeys.1136.86680.figure1</object-id><object-id xmlns:xlink="http://www.w3.org/1999/xlink" content-type="arpha" xlink:type="simple">31421F60-DC38-5AB2-8C49-5F2C1BB0B424</object-id><label>Figure 1.</label><caption><p><italic><tp:taxon-name><tp:taxon-name-part taxon-name-part-type="genus" reg="Monohelea">Monohelea</tp:taxon-name-part><tp:taxon-name-part taxon-name-part-type="species" reg="capixaba">capixaba</tp:taxon-name-part></tp:taxon-name></italic> sp. nov., male <bold>A</bold> wing <bold>B</bold> antenna <bold>C</bold> head, anterior view <bold>D</bold> fore-, mid-, hind legs (left to right), lateral view <bold>E</bold> genitalia, ventral view <bold>F</bold> thorax, dorsal view.</p></caption><graphic xmlns:xlink="http://www.w3.org/1999/xlink" xlink:href="zookeys-1136-175_article-86680__-g001.jpg" position="float" orientation="portrait" xlink:type="simple" id="oo_784243.jpg"><uri content-type="original_file" xlink:type="simple">https://binary.pensoft.net/fig/784243</uri></graphic></fig><p><bold><italic>Thorax</italic>.</bold> Scutum brown, two median pale strips (Fig. <xref ref-type="fig" rid="F1">1F</xref>). Legs (Fig. <xref ref-type="fig" rid="F1">1D</xref>) yellowish; coxae and trochanters brown; forefemur with basal brown band and mesal brown stripe, midfemur with basal brown band, hind femur with basal brown band, mesal brown stripe and subapical ventral brown spot; tibiae brown apically; hind tibia with subbasal spot, mesal stripe; tibiofemoral joints yellowish; hind tibial comb with 5 bristles. Tarsi pale; fore-, hind tarsomere 1 with one basal, one apical spine; midtarsomere 1 with 2 basal, 2 apical spines; apical spines of tarsomeres 2–4 of fore-, mid-, hind legs: 1-1-1, 2-2-2, 1-1-1; basal spines absent; fore-, mid-, hind tarsal ratios 2.14, 2.43, 1.87; claws small, paired, equal-sized, 0.43–0.48× as long as 5<sup>th</sup> tarsomeres. Wing (Fig. <xref ref-type="fig" rid="F1">1A</xref>): macrotrichia present in wing margin; microtrichia absent; 2<sup>nd</sup> radial cell nearly 2× longer than 1<sup>st</sup>; wing length 0.77 mm, width 0.30 mm; costal ratio 0.68. Halter pale, distal portion of knob darker.</p><p><bold><italic>Abdomen</italic>.</bold> Pale brown. Genitalia brown (Figs <xref ref-type="fig" rid="F1">1E</xref>, <xref ref-type="fig" rid="F2">2A–C</xref>): sternite IX spiculate except on basal portion, posterior margin with a short, convex, median lobe with 4 long setae; tergite IX tapering, quadrate, with a pair of short apicolateral processes. Gonocoxite (Fig. <xref ref-type="fig" rid="F2">2A</xref>) moderately stout, nearly 2.06X longer than basal width, inner margin with mesal pointed protuberance; gonostylus (Fig. <xref ref-type="fig" rid="F2">2A</xref>) straight, tipped apex, 0.64 length of gonocoxite, basal 2/3 moderately pilose. Parameres (Fig. <xref ref-type="fig" rid="F2">2B</xref>) 0.91 length of aedeagus, triangular, greatly expanded at single base, tapering distally; apical portion simple, pointed apex. Aedeagus (Fig. <xref ref-type="fig" rid="F2">2C</xref>) triangular, composed of 2 pointed ventral plates; basal arms slightly expanded laterally.</p><fig id="F2" position="float" orientation="portrait"><object-id xmlns:xlink="http://www.w3.org/1999/xlink" content-type="doi" xlink:type="simple">10.3897/zookeys.1136.86680.figure2</object-id><object-id xmlns:xlink="http://www.w3.org/1999/xlink" content-type="arpha" xlink:type="simple">64C40742-CC1C-5994-9E1F-47A179B795B9</object-id><label>Figure 2.</label><caption><p><italic><tp:taxon-name><tp:taxon-name-part taxon-name-part-type="genus" reg="Monohelea">Monohelea</tp:taxon-name-part><tp:taxon-name-part taxon-name-part-type="species" reg="capixaba">capixaba</tp:taxon-name-part></tp:taxon-name></italic> sp. nov., male <bold>A</bold> terminalia, ventral view <bold>B</bold> parameres, ventral view <bold>C</bold> aedeagus, ventral view.</p></caption><graphic xmlns:xlink="http://www.w3.org/1999/xlink" xlink:href="zookeys-1136-175_article-86680__-g002.jpg" position="float" orientation="portrait" xlink:type="simple" id="oo_784244.jpg"><uri content-type="original_file" xlink:type="simple">https://binary.pensoft.net/fig/784244</uri></graphic></fig><p><bold>Female.</bold> Unknown.</p></tp:treatment-sec><tp:treatment-sec sec-type="distribution" id="SECID0EIOAC"><title>Distribution and bionomics.</title><p>This species is known only from forested areas in Espírito Santo State, Brazil.</p></tp:treatment-sec><tp:treatment-sec sec-type="etymology" id="SECID0ENOAC"><title>Etymology.</title><p>This species name refers to the Portuguese gentilic name for the inhabitants of the Brazilian state of Espírito Santo, where the species occurs.</p></tp:treatment-sec><tp:treatment-sec sec-type="Taxonomic discussion" id="SECID0ESOAC"><title>Taxonomic discussion.</title><p>The male of this species has yellowish legs with a pattern of brown patches and the brown base of the hind femur. This pattern is similar to the Brazilian Amazonian species <italic><tp:taxon-name><tp:taxon-name-part taxon-name-part-type="genus" reg="Monohelea">M.</tp:taxon-name-part><tp:taxon-name-part taxon-name-part-type="species" reg="patauateua">patauateua</tp:taxon-name-part></tp:taxon-name></italic> Felippe-Bauer &amp; Trindade. Also, this species keys to couplet 22 (male) of <italic><tp:taxon-name><tp:taxon-name-part taxon-name-part-type="genus" reg="Monohelea">M.</tp:taxon-name-part><tp:taxon-name-part taxon-name-part-type="species" reg="mayeri">mayeri</tp:taxon-name-part></tp:taxon-name></italic> Ortíz and <italic><tp:taxon-name><tp:taxon-name-part taxon-name-part-type="genus" reg="Monohelea">M.</tp:taxon-name-part><tp:taxon-name-part taxon-name-part-type="species" reg="hieroglyphica">hieroglyphica</tp:taxon-name-part></tp:taxon-name></italic> Kieffer in the key to Neotropical <italic><tp:taxon-name><tp:taxon-name-part taxon-name-part-type="genus" reg="Monohelea">Monohelea</tp:taxon-name-part></tp:taxon-name></italic> by <xref ref-type="bibr" rid="B16">Lane and Wirth (1964)</xref>. It can be easily distinguished from these three species by the peculiar aspect of the triangular parameres with a single base, without a mesal process.</p></tp:treatment-sec><ref-list><ref id="B16"><mixed-citation xmlns:xlink="http://www.w3.org/1999/xlink" xlink:type="simple"><person-group><name name-style="western"><surname>Lane</surname><given-names>J</given-names></name><name name-style="western"><surname>Wirth</surname><given-names>WW</given-names></name></person-group> (<year>1964</year>) <article-title>The Biting Midge genus <italic><tp:taxon-name><tp:taxon-name-part taxon-name-part-type="genus">Monohelea</tp:taxon-name-part></tp:taxon-name></italic> Kieffer in the Neotropical region (<tp:taxon-name><tp:taxon-name-part taxon-name-part-type="order">Diptera</tp:taxon-name-part></tp:taxon-name>: <tp:taxon-name><tp:taxon-name-part taxon-name-part-type="family">Ceratopogonidae</tp:taxon-name-part></tp:taxon-name>).</article-title><source>Studia Entomologica</source><volume>7</volume>: <fpage>209</fpage>–<lpage>236</lpage>.</mixed-citation></ref></ref-list></tp:taxon-treatment>
