# Supplementary material for: ﻿New species and new records of Monohelea Kieffer (Diptera, Ceratopogonidae) from Brazil
Source: Zookeys. 2022 Dec 19;1136:175–85. doi: 10.3897/zookeys.1136.86680 (PMC9836651; doi:10.3897/zookeys.1136.86680)
Supplement: XML Treatment for Monohelea coimbrai [file zookeys.1136.86680-treatment2.xml]

<!DOCTYPE tp:taxon-treatment
  PUBLIC "-//TaxonX//DTD Taxonomic Treatment Publishing DTD v0 20100105//EN" "tax-treatment-NSO.dtd">
<tp:taxon-treatment xmlns:tp="http://www.plazi.org/taxpub"><tp:treatment-meta><kwd-group><label>Taxon classification</label><kwd>
              <named-content content-type="kingdom">Animalia</named-content>
            </kwd><kwd>
              <named-content content-type="order">Diptera</named-content>
            </kwd><kwd>
              <named-content content-type="family">Ceratopogonidae</named-content>
            </kwd></kwd-group><mixed-citation publication-type="journal"><person-group><name><surname>Alves Santarém</surname><given-names>Maria Clara</given-names></name><name><surname>Aragão Cardoso</surname><given-names>Erick</given-names></name><name><surname>de Souza Pinto</surname><given-names>Israel</given-names></name><name><surname>Felippe-Bauer</surname><given-names>Maria Luiza</given-names></name></person-group><article-title>﻿New species and new records of <italic><tp:taxon-name><tp:taxon-name-part taxon-name-part-type="genus" reg="Monohelea">Monohelea</tp:taxon-name-part></tp:taxon-name></italic> Kieffer (<tp:taxon-name><tp:taxon-name-part taxon-name-part-type="order">Diptera</tp:taxon-name-part></tp:taxon-name>, <tp:taxon-name><tp:taxon-name-part taxon-name-part-type="family">Ceratopogonidae</tp:taxon-name-part></tp:taxon-name>) from Brazil</article-title><source>Zookeys</source><day>19</day><month>12</month><year>2022</year><volume>1136</volume><fpage>175</fpage><lpage>185</lpage><pub-id pub-id-type="doi">10.3897/zookeys.1136.86680</pub-id></mixed-citation></tp:treatment-meta><tp:nomenclature><label>﻿</label><tp:taxon-name>
            <object-id xmlns:xlink="http://www.w3.org/1999/xlink" content-type="arpha" xlink:type="simple">F8E62D2C-7F83-501E-8060-4CB73DE8B911</object-id>
            <tp:taxon-name-part taxon-name-part-type="genus" reg="Monohelea">Monohelea</tp:taxon-name-part>
            <tp:taxon-name-part taxon-name-part-type="species" reg="coimbrai">coimbrai</tp:taxon-name-part>
            <object-id xmlns:xlink="http://www.w3.org/1999/xlink" content-type="zoobank" xlink:type="simple">https://zoobank.org/B09403A-C4DC-44E1-84E2-D046A0B39BDB</object-id>
          </tp:taxon-name><tp:taxon-authority>Santarém &amp; Felippe-Bauer</tp:taxon-authority><tp:taxon-status xmlns:xlink="http://www.w3.org/1999/xlink" xlink:type="simple">sp. nov.</tp:taxon-status><xref ref-type="fig" rid="F3">Figs 3</xref><xref ref-type="fig" rid="F4">, 4</xref></tp:nomenclature><tp:treatment-sec sec-type="Holotype" id="SECID0EXBAE"><title>Holotype.</title><p><bold>Male</bold>, on microscope slide labeled “Holotype <italic><tp:taxon-name><tp:taxon-name-part taxon-name-part-type="genus" reg="Monohelea">Monohelea</tp:taxon-name-part><tp:taxon-name-part taxon-name-part-type="species" reg="coimbrai">coimbrai</tp:taxon-name-part></tp:taxon-name></italic> Santarém and Felippe-Bauer”, “Rio Cascatinha, sessão de 2ª ordem (acima da represa) 1470 m, drift Caledônia, Nova Friburgo, Rio de Janeiro, BRASIL, 24.VIII.1995, Fittkau, UFRJ, IOC [leg.].” (<abbrev xmlns:xlink="http://www.w3.org/1999/xlink" xlink:title="Ceratopogonidae Collection of Fundação Oswaldo Cruz" id="ABBRID0EKCAE" xlink:type="simple">CCER</abbrev>#3075).</p></tp:treatment-sec><tp:treatment-sec sec-type="diagnosis" id="SECID0EOCAE"><title>Diagnosis.</title><p><bold>Male adult</bold>: The only Neotropical species of <italic><tp:taxon-name><tp:taxon-name-part taxon-name-part-type="genus" reg="Monohelea">Monohelea</tp:taxon-name-part></tp:taxon-name></italic> with legs pale, hind femur with large basal band slightly infuscated, mesal brown stripe, subapical ventral brown spot; gonostylus broad basally, tapering distally, deeply curved in distal 1/2; parameres stem swollen on proximal portion, curved, gradually tapering, internally directed, with small mesal pointed process, posteriorly directed arising from the swollen portion of the parameres. <bold>Female adult</bold>: unknown.</p></tp:treatment-sec><tp:treatment-sec sec-type="description" id="SECID0E6CAE"><title>Description.</title><p><bold>Male.</bold> Head (Fig. <xref ref-type="fig" rid="F3">3C</xref>): eyes separated medially by a distance of 2 ommatidia. Antenna (Fig. <xref ref-type="fig" rid="F3">3B</xref>) pale brown; antennal ratio 1.09. Palpus pale brown; 3<sup>rd</sup> segment with small, shallow, sensory pit; palpal ratio 1.50.</p><fig id="F3" position="float" orientation="portrait"><object-id xmlns:xlink="http://www.w3.org/1999/xlink" content-type="doi" xlink:type="simple">10.3897/zookeys.1136.86680.figure3</object-id><object-id xmlns:xlink="http://www.w3.org/1999/xlink" content-type="arpha" xlink:type="simple">8130B5A8-58D1-551F-B883-3670DEFEC2FE</object-id><label>Figure 3.</label><caption><p><italic><tp:taxon-name><tp:taxon-name-part taxon-name-part-type="genus" reg="Monohelea">Monohelea</tp:taxon-name-part><tp:taxon-name-part taxon-name-part-type="species" reg="coimbrai">coimbrai</tp:taxon-name-part></tp:taxon-name></italic> sp. nov., male <bold>A</bold> wing <bold>B</bold> antenna <bold>C</bold> head, anterior view <bold>D</bold> fore-, mid-, hind legs (left to right), lateral view <bold>E</bold> thorax, dorsal view <bold>F</bold> genitalia, ventral view.</p></caption><graphic xmlns:xlink="http://www.w3.org/1999/xlink" xlink:href="zookeys-1136-175_article-86680__-g003.jpg" position="float" orientation="portrait" xlink:type="simple" id="oo_784245.jpg"><uri content-type="original_file" xlink:type="simple">https://binary.pensoft.net/fig/784245</uri></graphic></fig><p><bold><italic>Thorax</italic>.</bold> Scutum (Fig. <xref ref-type="fig" rid="F3">3E</xref>) brown, pale brown laterally, two median pale strips. Legs (Fig. <xref ref-type="fig" rid="F3">3D</xref>) pale; coxae and trochanters pale; hind femur with large basal band slightly infuscated, mesal brown stripe and subapical ventral brown spot; hind tibia with mesal brown stripe, apical brown band; tibiofemoral joints yellowish; hind tibial comb with 7 bristles. Tarsi pale; fore-, hind tarsomere 1 with one basal, one apical spine; midtarsomere 1 with 2 basal, 2 apical spines; apical spines of tarsomeres 2–4 of fore-, mid-, hind legs: 1-1-1, 2-2-2, 1-1-1; basal spines absent; fore-, mid-, hind tarsal ratios 2.12, 2.34, 1.91; claws small, paired, equal-sized, 0.38–0.42× as long as 5<sup>th</sup> tarsomeres. Wing (Fig. <xref ref-type="fig" rid="F3">3A</xref>): infuscated, macrotrichia restricted to costa; microtrichia absent; 2<sup>nd</sup> radial cell nearly 2× longer than 1<sup>st</sup>; wing length 0.92 mm, width 0.35 mm; costal ratio 0.81. Halter pale brown.</p><p><bold><italic>Abdomen</italic>.</bold> Yellowish. Genitalia (Figs <xref ref-type="fig" rid="F3">3F</xref>, <xref ref-type="fig" rid="F4">4A–C</xref>) yellowish: sternite IX spiculate except on basal portion, posterior margin with a short, convex, median lobe with 4 long setae; tergite IX tapering, with a pair of short apicolateral processes, each with 3 setae. Gonocoxite (Fig. <xref ref-type="fig" rid="F4">4A</xref>) moderately stout, nearly 2× longer than basal width; gonostylus (Fig. <xref ref-type="fig" rid="F4">4A</xref>) broad basally, tapering distally, distal ½ deeply curved, apex blunt, 0.74 length of gonocoxite, moderately pilose on basal 1/2. Parameres (Fig. <xref ref-type="fig" rid="F4">4B</xref>) as long as aedeagus, fused at trilobed base, stem swollen, sclerotized on proximal portion, curved, gradually tapering, internally directed, with small inconspicuous mesal pointed process, tooth-shaped, posteriorly directed, arising from the swollen portion of the parameres. Aedeagus (Fig. <xref ref-type="fig" rid="F4">4C</xref>) triangular, composed of 2 pointed ventral plates, with slightly sclerotized dorsal structure, which arises in the middle way to aedeagus base and produced beyond the apices of ventral plates, ending as an apical projection; basal arms slender, broadly expanded laterally.</p><fig id="F4" position="float" orientation="portrait"><object-id xmlns:xlink="http://www.w3.org/1999/xlink" content-type="doi" xlink:type="simple">10.3897/zookeys.1136.86680.figure4</object-id><object-id xmlns:xlink="http://www.w3.org/1999/xlink" content-type="arpha" xlink:type="simple">4E274795-1307-5490-B976-9AE5224CEA81</object-id><label>Figure 4.</label><caption><p><italic><tp:taxon-name><tp:taxon-name-part taxon-name-part-type="genus" reg="Monohelea">Monohelea</tp:taxon-name-part><tp:taxon-name-part taxon-name-part-type="species" reg="coimbrai">coimbrai</tp:taxon-name-part></tp:taxon-name></italic> sp. nov., male <bold>A</bold> terminalia, ventral view <bold>B</bold> parameres, ventral view <bold>C</bold> aedeagus, ventral view.</p></caption><graphic xmlns:xlink="http://www.w3.org/1999/xlink" xlink:href="zookeys-1136-175_article-86680__-g004.jpg" position="float" orientation="portrait" xlink:type="simple" id="oo_784246.jpg"><uri content-type="original_file" xlink:type="simple">https://binary.pensoft.net/fig/784246</uri></graphic></fig><p><bold>Female.</bold> Unknown</p></tp:treatment-sec><tp:treatment-sec sec-type="distribution" id="SECID0EPHAE"><title>Distribution and bionomics.</title><p>This species is known only from Rio de Janeiro, Brazil. It has been found in forested areas near rivers, up to 1470 m above sea level.</p></tp:treatment-sec><tp:treatment-sec sec-type="etymology" id="SECID0EUHAE"><title>Etymology.</title><p>This species is named in honor of Dr Adelmar Coimbra-Filho (1924–2016), a biologist and primatologist. He was an enthusiast of biodiversity conservation and acted on several strategies to protect the biodiversity of Atlantic Forest, where this species has been found.</p></tp:treatment-sec><tp:treatment-sec sec-type="Taxonomic discussion" id="SECID0EZHAE"><title>Taxonomic discussion.</title><p>This species has pale legs with a pattern of brown patches and mesal processes in the parameres. It keys to couplet 19 in the key to Neotropical <italic><tp:taxon-name><tp:taxon-name-part taxon-name-part-type="genus" reg="Monohelea">Monohelea</tp:taxon-name-part></tp:taxon-name></italic> by <xref ref-type="bibr" rid="B16">Lane and Wirth (1964)</xref>, but it can be easily distinguished from <italic><tp:taxon-name><tp:taxon-name-part taxon-name-part-type="genus" reg="Monohelea">M.</tp:taxon-name-part><tp:taxon-name-part taxon-name-part-type="species" reg="brasiliensis">brasiliensis</tp:taxon-name-part></tp:taxon-name></italic> Lane, <italic><tp:taxon-name><tp:taxon-name-part taxon-name-part-type="genus" reg="Monohelea">M.</tp:taxon-name-part><tp:taxon-name-part taxon-name-part-type="species" reg="maculipennis">maculipennis</tp:taxon-name-part></tp:taxon-name></italic> (Coquillet) and <italic><tp:taxon-name><tp:taxon-name-part taxon-name-part-type="genus" reg="Monohelea">M.</tp:taxon-name-part><tp:taxon-name-part taxon-name-part-type="species" reg="poncai">poncai</tp:taxon-name-part></tp:taxon-name></italic> Lane &amp; Wirth by the presence of a unique, small inconspicuous mesal process of the parameres, tooth-shaped, posteriorly directed and arising from the swollen proximal portion. <italic><tp:taxon-name><tp:taxon-name-part taxon-name-part-type="genus" reg="Monohelea">Monohelea</tp:taxon-name-part><tp:taxon-name-part taxon-name-part-type="species" reg="coimbrai">coimbrai</tp:taxon-name-part></tp:taxon-name></italic> sp. nov. has a single deeply curved gonostylus that is unique in the Brazilian species of this genus.</p><sec sec-type="﻿New records" id="SECID0EWJAE"><title>﻿New records</title></sec></tp:treatment-sec><ref-list><ref id="B16"><mixed-citation xmlns:xlink="http://www.w3.org/1999/xlink" xlink:type="simple"><person-group><name name-style="western"><surname>Lane</surname><given-names>J</given-names></name><name name-style="western"><surname>Wirth</surname><given-names>WW</given-names></name></person-group> (<year>1964</year>) <article-title>The Biting Midge genus <italic><tp:taxon-name><tp:taxon-name-part taxon-name-part-type="genus">Monohelea</tp:taxon-name-part></tp:taxon-name></italic> Kieffer in the Neotropical region (<tp:taxon-name><tp:taxon-name-part taxon-name-part-type="order">Diptera</tp:taxon-name-part></tp:taxon-name>: <tp:taxon-name><tp:taxon-name-part taxon-name-part-type="family">Ceratopogonidae</tp:taxon-name-part></tp:taxon-name>).</article-title><source>Studia Entomologica</source><volume>7</volume>: <fpage>209</fpage>–<lpage>236</lpage>.</mixed-citation></ref></ref-list></tp:taxon-treatment>
