# Supplementary material for: ﻿New species and new records of Monohelea Kieffer (Diptera, Ceratopogonidae) from Brazil
Source: Zookeys. 2022 Dec 19;1136:175–85. doi: 10.3897/zookeys.1136.86680 (PMC9836651; doi:10.3897/zookeys.1136.86680)
Supplement: XML Treatment for Monohelea aguirrei [file zookeys.1136.86680-treatment4.xml]

<!DOCTYPE tp:taxon-treatment
  PUBLIC "-//TaxonX//DTD Taxonomic Treatment Publishing DTD v0 20100105//EN" "tax-treatment-NSO.dtd">
<tp:taxon-treatment xmlns:tp="http://www.plazi.org/taxpub"><tp:treatment-meta><kwd-group><label>Taxon classification</label><kwd>
              <named-content content-type="kingdom">Animalia</named-content>
            </kwd><kwd>
              <named-content content-type="order">Diptera</named-content>
            </kwd><kwd>
              <named-content content-type="family">Ceratopogonidae</named-content>
            </kwd></kwd-group><mixed-citation publication-type="journal"><person-group><name><surname>Alves Santarém</surname><given-names>Maria Clara</given-names></name><name><surname>Aragão Cardoso</surname><given-names>Erick</given-names></name><name><surname>de Souza Pinto</surname><given-names>Israel</given-names></name><name><surname>Felippe-Bauer</surname><given-names>Maria Luiza</given-names></name></person-group><article-title>﻿New species and new records of <italic><tp:taxon-name><tp:taxon-name-part taxon-name-part-type="genus" reg="Monohelea">Monohelea</tp:taxon-name-part></tp:taxon-name></italic> Kieffer (<tp:taxon-name><tp:taxon-name-part taxon-name-part-type="order">Diptera</tp:taxon-name-part></tp:taxon-name>, <tp:taxon-name><tp:taxon-name-part taxon-name-part-type="family">Ceratopogonidae</tp:taxon-name-part></tp:taxon-name>) from Brazil</article-title><source>Zookeys</source><day>19</day><month>12</month><year>2022</year><volume>1136</volume><fpage>175</fpage><lpage>185</lpage><pub-id pub-id-type="doi">10.3897/zookeys.1136.86680</pub-id></mixed-citation></tp:treatment-meta><tp:nomenclature><label>﻿</label><tp:taxon-name>
            <object-id xmlns:xlink="http://www.w3.org/1999/xlink" content-type="arpha" xlink:type="simple">D1CB92BD-E685-5326-9BB6-B30297228D13</object-id>
            <tp:taxon-name-part taxon-name-part-type="genus" reg="Monohelea">Monohelea</tp:taxon-name-part>
            <tp:taxon-name-part taxon-name-part-type="species" reg="aguirrei">aguirrei</tp:taxon-name-part>
          </tp:taxon-name><tp:taxon-authority>Tavares &amp; Souza, 1980</tp:taxon-authority><tp:nomenclature-citation-list><tp:nomenclature-citation><tp:taxon-name>
                <tp:taxon-name-part taxon-name-part-type="genus" reg="Monohelea">Monohelea</tp:taxon-name-part>
                <tp:taxon-name-part taxon-name-part-type="species" reg="aguirrei">aguirrei</tp:taxon-name-part>
              </tp:taxon-name><comment>Tavares &amp; Souza, 1980: 97 (in part; male, Brazil - Rio de Janeiro); <xref ref-type="bibr" rid="B21">Wirth and Grogan 1988</xref>: 69 (type locality); <xref ref-type="bibr" rid="B5">Borkent and Wirth 1997</xref>: 101 (in catalog); <xref ref-type="bibr" rid="B11">Felippe-Bauer 1998</xref>: 223 (redescription); <xref ref-type="bibr" rid="B3">Borkent and Spinelli 2000</xref>: 50 (in catalog); <xref ref-type="bibr" rid="B12">Felippe-Bauer and Oliveira 2001</xref>: 1111 (type specimens); <xref ref-type="bibr" rid="B4">Borkent and Spinelli 2007</xref>: 83 (in catalog); <xref ref-type="bibr" rid="B2">Borkent and Dominiak 2020</xref>: 165 (in catalog); <xref ref-type="bibr" rid="B17">Santarém and Felippe-Bauer 2021</xref>: 18 (in Brazilian catalog).</comment></tp:nomenclature-citation></tp:nomenclature-citation-list></tp:nomenclature><tp:treatment-sec sec-type="distribution" id="SECID0EAQAE"><title>Distribution.</title><p>Brazil (Espírito Santo, Rio de Janeiro, Santa Catarina) and Argentina (Corrientes, Buenos Aires Province).</p></tp:treatment-sec><tp:treatment-sec sec-type="New records" id="SECID0EFQAE"><title>New records.</title><p>1 male, 1 female, on microscope slides labeled “<italic><tp:taxon-name><tp:taxon-name-part taxon-name-part-type="genus" reg="Monohelea">Monohelea</tp:taxon-name-part><tp:taxon-name-part taxon-name-part-type="species" reg="aguirrei">aguirrei</tp:taxon-name-part></tp:taxon-name></italic> Tavares &amp; Souza, 1980”, “Palmital de Baixo, Pancas, Espírito Santo, BRASIL, <named-content xmlns:xlink="http://www.w3.org/1999/xlink" content-type="dwc:verbatimCoordinates" xlink:type="simple"><named-content content-type="geo-json" specific-use="{&#34;type&#34;:&#34;Point&#34;,&#34;coordinates&#34;:[-40.788889,-19.213056]}" id="NCID0EZQAE" xlink:type="simple">19°12'47.0"S, 40°47'20.0"W</named-content></named-content>, 30/IX/2010, mata, CDC light trap, Pinto, I.S. [leg.]” (<abbrev xmlns:xlink="http://www.w3.org/1999/xlink" xlink:title="Ceratopogonidae Collection of Fundação Oswaldo Cruz" id="ABBRID0E5QAE" xlink:type="simple">CCER</abbrev>#3702, <abbrev xmlns:xlink="http://www.w3.org/1999/xlink" xlink:title="Ceratopogonidae Collection of Fundação Oswaldo Cruz" id="ABBRID0ECRAE" xlink:type="simple">CCER</abbrev>#3703); 1 male, same data except “Córrego Itauninhas, Mucurici, <named-content xmlns:xlink="http://www.w3.org/1999/xlink" content-type="dwc:verbatimCoordinates" xlink:type="simple"><named-content content-type="geo-json" specific-use="{&#34;type&#34;:&#34;Point&#34;,&#34;coordinates&#34;:[-40.546389,-18.069944]}" id="NCID0EJRAE" xlink:type="simple">18°04'11.8"S, 40°32'47.0"W</named-content></named-content>, 02/IV/2010” (<abbrev xmlns:xlink="http://www.w3.org/1999/xlink" xlink:title="Ceratopogonidae Collection of Fundação Oswaldo Cruz" id="ABBRID0EORAE" xlink:type="simple">CCER</abbrev>#3704).</p></tp:treatment-sec><ref-list><ref id="B21"><mixed-citation xmlns:xlink="http://www.w3.org/1999/xlink" xlink:type="simple"><person-group><name name-style="western"><surname>Wirth</surname><given-names>WW</given-names></name><name name-style="western"><surname>Grogan</surname><given-names>WL</given-names></name></person-group> (<year>1988</year>) The predaceous midges of the World (<tp:taxon-name><tp:taxon-name-part taxon-name-part-type="order">Diptera</tp:taxon-name-part></tp:taxon-name>: <tp:taxon-name><tp:taxon-name-part taxon-name-part-type="family">Ceraopogonidae</tp:taxon-name-part></tp:taxon-name>, Tribe <tp:taxon-name><tp:taxon-name-part taxon-name-part-type="tribe">Ceratopogonini</tp:taxon-name-part></tp:taxon-name>). Flora and Fauna handbook. No. 4. EJ Brill, New York, [xv +] 160 pp.</mixed-citation></ref><ref id="B5"><mixed-citation xmlns:xlink="http://www.w3.org/1999/xlink" xlink:type="simple"><person-group><name name-style="western"><surname>Borkent</surname><given-names>A</given-names></name><name name-style="western"><surname>Wirth</surname><given-names>W</given-names></name></person-group> (<year>1997</year>) <article-title>World species of Biting Midges (<tp:taxon-name><tp:taxon-name-part taxon-name-part-type="order">Diptera</tp:taxon-name-part></tp:taxon-name>: <tp:taxon-name><tp:taxon-name-part taxon-name-part-type="family">Ceratopogonidae</tp:taxon-name-part></tp:taxon-name>).</article-title><source>Bulletin of the American Museum of Natural History</source><volume>233</volume>: <fpage>1</fpage>–<lpage>257</lpage>.</mixed-citation></ref><ref id="B11"><mixed-citation xmlns:xlink="http://www.w3.org/1999/xlink" xlink:type="simple"><person-group><name name-style="western"><surname>Felippe-Bauer</surname><given-names>ML</given-names></name></person-group> (<year>1998</year>) <article-title>Redescription of two species of <italic><tp:taxon-name><tp:taxon-name-part taxon-name-part-type="genus">Monohelea</tp:taxon-name-part></tp:taxon-name></italic> Kieffer (<tp:taxon-name><tp:taxon-name-part taxon-name-part-type="order">Diptera</tp:taxon-name-part></tp:taxon-name>: <tp:taxon-name><tp:taxon-name-part taxon-name-part-type="family">Ceratopogonidae</tp:taxon-name-part></tp:taxon-name>).</article-title><source>Entomología y Vectores</source><volume>5</volume>: <fpage>217</fpage>–<lpage>230</lpage>.</mixed-citation></ref><ref id="B3"><mixed-citation xmlns:xlink="http://www.w3.org/1999/xlink" xlink:type="simple"><person-group><name name-style="western"><surname>Borkent</surname><given-names>A</given-names></name><name name-style="western"><surname>Spinelli</surname><given-names>GR</given-names></name></person-group> (<year>2000</year>) <article-title>Catalog of the new world Biting Midges south of the United States of America (<tp:taxon-name><tp:taxon-name-part taxon-name-part-type="order">Diptera</tp:taxon-name-part></tp:taxon-name>: <tp:taxon-name><tp:taxon-name-part taxon-name-part-type="family">Ceratopogonidae</tp:taxon-name-part></tp:taxon-name>).</article-title><source>Contributions on Entomology, International</source><volume>4</volume>: <fpage>1</fpage>–<lpage>107</lpage>.</mixed-citation></ref><ref id="B12"><mixed-citation xmlns:xlink="http://www.w3.org/1999/xlink" xlink:type="simple"><person-group><name name-style="western"><surname>Felippe-Bauer</surname><given-names>ML</given-names></name><name name-style="western"><surname>Oliveira</surname><given-names>SJ</given-names></name></person-group> (<year>2001</year>) <article-title>Lista dos exemplares tipos de <tp:taxon-name><tp:taxon-name-part taxon-name-part-type="family">Ceratopogonidae</tp:taxon-name-part></tp:taxon-name> (<tp:taxon-name><tp:taxon-name-part taxon-name-part-type="order">Diptera</tp:taxon-name-part></tp:taxon-name>, <tp:taxon-name><tp:taxon-name-part taxon-name-part-type="suborder">Nematocera</tp:taxon-name-part></tp:taxon-name>) depositados na Coleção Entomológica do Instituto Oswaldo Cruz, Rio de Janeiro, Brasil.</article-title><source>Memorias do Instituto Oswaldo Cruz</source><volume>96</volume>(<issue>8</issue>): <fpage>1109</fpage>–<lpage>1119</lpage>. <ext-link xlink:href="10.1590/S0074-02762001000800014" ext-link-type="doi" xlink:type="simple">https://doi.org/10.1590/S0074-02762001000800014</ext-link></mixed-citation></ref><ref id="B4"><mixed-citation xmlns:xlink="http://www.w3.org/1999/xlink" xlink:type="simple"><person-group><name name-style="western"><surname>Borkent</surname><given-names>A</given-names></name><name name-style="western"><surname>Spinelli</surname><given-names>GR</given-names></name></person-group> (<year>2007</year>) <article-title>Neotropical <tp:taxon-name><tp:taxon-name-part taxon-name-part-type="family">Ceratopogonidae</tp:taxon-name-part></tp:taxon-name> (<tp:taxon-name><tp:taxon-name-part taxon-name-part-type="order">Diptera</tp:taxon-name-part></tp:taxon-name>: <tp:taxon-name><tp:taxon-name-part taxon-name-part-type="class">Insecta</tp:taxon-name-part></tp:taxon-name>).</article-title> In: <person-group><name name-style="western"><surname>Adis</surname><given-names>J</given-names></name><name name-style="western"><surname>Arias</surname><given-names>JR</given-names></name><name name-style="western"><surname>Rueda-Delgado</surname><given-names>G</given-names></name><name name-style="western"><surname>Wantzen</surname><given-names>KM</given-names></name></person-group> (<role>Eds</role>) <issue-title>Aquatic Biodiversity in Latin America (ABLA).</issue-title><source>Vol. 4. Pensoft, Sofia-Moscow</source>, <fpage>1</fpage>–<lpage>198</lpage>.</mixed-citation></ref><ref id="B2"><mixed-citation xmlns:xlink="http://www.w3.org/1999/xlink" xlink:type="simple"><person-group><name name-style="western"><surname>Borkent</surname><given-names>A</given-names></name><name name-style="western"><surname>Dominiak</surname><given-names>P</given-names></name></person-group> (<year>2020</year>) <article-title>Catalog of the Biting Midges of the World (<tp:taxon-name><tp:taxon-name-part taxon-name-part-type="order">Diptera</tp:taxon-name-part></tp:taxon-name>: <tp:taxon-name><tp:taxon-name-part taxon-name-part-type="family">Ceratopogonidae</tp:taxon-name-part></tp:taxon-name>).</article-title><source>Zootaxa</source><volume>4787</volume>(<issue>1</issue>): <fpage>001</fpage>–<lpage>377</lpage>. <ext-link xlink:href="10.11646/zootaxa.4787.1.1" ext-link-type="doi" xlink:type="simple">https://doi.org/10.11646/zootaxa.4787.1.1</ext-link></mixed-citation></ref><ref id="B17"><mixed-citation xmlns:xlink="http://www.w3.org/1999/xlink" xlink:type="simple"><person-group><name name-style="western"><surname>Santarém</surname><given-names>MCA</given-names></name><name name-style="western"><surname>Felippe-Bauer</surname><given-names>ML</given-names></name></person-group> (<year>2021</year>) Brazilian species of Biting Midges (<tp:taxon-name><tp:taxon-name-part taxon-name-part-type="order">Diptera</tp:taxon-name-part></tp:taxon-name>: <tp:taxon-name><tp:taxon-name-part taxon-name-part-type="family">Ceratopogonidae</tp:taxon-name-part></tp:taxon-name>). <ext-link xlink:href="https://portal.fiocruz.br/sites/portal.fiocruz.br/files/documentos/brazilian_species_of_biting_midges_2021_0.pdf" ext-link-type="uri" xlink:type="simple">https://portal.fiocruz.br/sites/portal.fiocruz.br/files/documentos/brazilian_species_of_biting_midges_2021_0.pdf</ext-link></mixed-citation></ref></ref-list></tp:taxon-treatment>
